# Supplementary material for: Wearable Sensor-Based Exercise Biofeedback for Orthopaedic Rehabilitation: A Mixed Methods User Evaluation of a Prototype System
Source: Sensors (Basel). 2019 Jan 21;19(2):432. doi: 10.3390/s19020432 (PMC6359655; doi:10.3390/s19020432)
Supplement: Supplementary file 1 [file sensors-19-00432-s001.zip]

Archive with 4 entries (3 files):
- Supplemental Files/
- Supplemental Files/Sensors Supp File 1.mp4
- Supplemental Files/Sensors Supp File 2.docx
- Supplemental Files/Sensors Supp File 3.docx
